# Supplementary material for: Key role of K+ and Ca2+ in high-yield ethanol production by S. Cerevisiae from concentrated sugarcane molasses
Source: Microb Cell Fact. 2024 May 9;23:123. doi: 10.1186/s12934-024-02401-5 (PMC11080136; doi:10.1186/s12934-024-02401-5)
Supplement: Supplementary file 1 — Supplementary Material 1 [file 12934_2024_2401_MOESM1_ESM.xlsx]

## Sheet: Sheet1
Biosynthesis of secondary metabolites								Biosynthesis of amino acids							Carbon metabolism								Glycolysis / Gluconeogenesis							Cysteine and methionine metabolism							Starch and sucrose metabolism
S. cerevisiae NGTM-F1（160）	S. cerevisiae NGK+&Ca2+-F1（23）	geneID	Regulation	Description				S. cerevisiae NGTM-F1（58）	S. cerevisiae NGK+&Ca2+-F1（9）	geneID	Regulation	Description			S. cerevisiae NGTM-F1（67）	S. cerevisiae NGK+&Ca2+-F1（8）	geneID	Regulation	Description				S. cerevisiae NGTM-F1（37）	S. cerevisiae NGK+&Ca2+-F1（5）	geneID	Regulation	Description			S. cerevisiae NGTM-F1（21）	S. cerevisiae NGK+&Ca2+-F1（4）	geneID	Regulation	Description			S. cerevisiae NGTM-F1（21）	S. cerevisiae NGK+&Ca2+-F1（4）	geneID	Regulation	Description
TDH1		gene-YJL052W	Ups	glyceraldehyde-3-phosphate dehydrogenase (phosphorylating) TDH1				TDH1		gene-YJL052W	Ups	glyceraldehyde-3-phosphate dehydrogenase (phosphorylating) TDH1			TDH1		gene-YJL052W	Ups	glyceraldehyde-3-phosphate dehydrogenase (phosphorylating) TDH1				TDH1		gene-YJL052W	Ups	glyceraldehyde-3-phosphate dehydrogenase (phosphorylating) TDH1			HOM2		gene-YDR158W	Ups	aspartate-semialdehyde dehydrogenase			HXK1		gene-YFR053C	Ups	hexokinase 1
ENO1		gene-YGR254W	Ups	phosphopyruvate hydratase ENO1				ENO1		gene-YGR254W	Ups	phosphopyruvate hydratase ENO1			ENO1		gene-YGR254W	Ups	phosphopyruvate hydratase ENO1				ENO1		gene-YGR254W	Ups	phosphopyruvate hydratase ENO1			SAH1		gene-YER043C	Ups	adenosylhomocysteinase			PGI1		gene-YBR196C	Ups	glucose-6-phosphate isomerase
TDH3		gene-YGR192C	Ups	glyceraldehyde-3-phosphate dehydrogenase (phosphorylating) TDH3				TDH3		gene-YGR192C	Ups	glyceraldehyde-3-phosphate dehydrogenase (phosphorylating) TDH3			TDH3		gene-YGR192C	Ups	glyceraldehyde-3-phosphate dehydrogenase (phosphorylating) TDH3				TDH3		gene-YGR192C	Ups	glyceraldehyde-3-phosphate dehydrogenase (phosphorylating) TDH3			HOM3		gene-YER052C	Ups	aspartate kinase			FKS1		gene-YLR342W	Ups	1%2C3-beta-D-glucan synthase
PGK1		gene-YCR012W	Ups	phosphoglycerate kinase				PGK1		gene-YCR012W	Ups	phosphoglycerate kinase			PGK1		gene-YCR012W	Ups	phosphoglycerate kinase				PGK1		gene-YCR012W	Ups	phosphoglycerate kinase			SPE4		gene-YLR146C	Ups	spermine synthase			GPH1		gene-YPR160W	Ups	glycogen phosphorylase
FBA1		gene-YKL060C	Ups	fructose-bisphosphate aldolase FBA1				FBA1		gene-YKL060C	Ups	fructose-bisphosphate aldolase FBA1			FBA1		gene-YKL060C	Ups	fructose-bisphosphate aldolase FBA1				FBA1		gene-YKL060C	Ups	fructose-bisphosphate aldolase FBA1			MET17	MET17	gene-YLR303W	Down	bifunctional cysteine synthase/O-acetylhomoserine aminocarboxypropyltransferase MET17			BGL2		gene-YGR282C	Ups	glucan 1%2C3-beta-glucosidase
GPM1		gene-YKL152C	Ups	phosphoglycerate mutase GPM1				GPM1		gene-YKL152C	Ups	phosphoglycerate mutase GPM1			GPM1		gene-YKL152C	Ups	phosphoglycerate mutase GPM1				GPM1		gene-YKL152C	Ups	phosphoglycerate mutase GPM1			MET6		gene-YER091C	Down	5-methyltetrahydropteroyltriglutamate-homocysteine S-methyltransferase			PRM15		gene-YMR278W	Ups	phosphoribomutase PRM15
ADH1		gene-YOL086C	Ups	alcohol dehydrogenase ADH1				CDC19		gene-YAL038W	Ups	pyruvate kinase CDC19			CDC19		gene-YAL038W	Ups	pyruvate kinase CDC19				ADH1		gene-YOL086C	Ups	alcohol dehydrogenase ADH1			BAT2		gene-YJR148W	Down	branched-chain-amino-acid transaminase BAT2			IMA4	IMA4	gene-YJL221C	Ups	oligo-1%2C6-glucosidase IMA4
CDC19		gene-YAL038W	Ups	pyruvate kinase CDC19				TPI1		gene-YDR050C	Ups	triose-phosphate isomerase TPI1			HXK1		gene-YFR053C	Ups	hexokinase 1				CDC19		gene-YAL038W	Ups	pyruvate kinase CDC19			CYS3		gene-YAL012W	Down	cystathionine gamma-lyase CYS3			IMA5	IMA5	gene-YJL216C	Ups	oligo-1%2C6-glucosidase IMA5
HXK1		gene-YFR053C	Ups	hexokinase 1				ILV2		gene-YMR108W	Ups	acetolactate synthase catalytic subunit			TPI1		gene-YDR050C	Ups	triose-phosphate isomerase TPI1				HXK1		gene-YFR053C	Ups	hexokinase 1			MDH2		gene-YOL126C	Down	malate dehydrogenase MDH2			GLC3		gene-YEL011W	Down	1%2C4-alpha-glucan branching enzyme
PDC5	PDC5	gene-YLR134W	Ups	indolepyruvate decarboxylase 5				TDH2		gene-YJR009C	Ups	glyceraldehyde-3-phosphate dehydrogenase (phosphorylating) TDH2			PGI1		gene-YBR196C	Ups	glucose-6-phosphate isomerase				PDC5	PDC5	gene-YLR134W	Ups	indolepyruvate decarboxylase 5			SAM2		gene-YDR502C	Down	methionine adenosyltransferase SAM2			TSL1		gene-YML100W	Down	trehalose 6-phosphate synthase/phosphatase complex subunit
TPI1		gene-YDR050C	Ups	triose-phosphate isomerase TPI1				PFK1		gene-YGR240C	Ups	6-phosphofructokinase subunit alpha			DAK1		gene-YML070W	Ups	dihydroxyacetone kinase				TPI1		gene-YDR050C	Ups	triose-phosphate isomerase TPI1			CHA1	CHA1	gene-YCL064C	Down	L-serine/L-threonine ammonia-lyase CHA1			GSY1		gene-YFR015C	Down	glycogen (starch) synthase GSY1
PGI1		gene-YBR196C	Ups	glucose-6-phosphate isomerase				PFK2		gene-YMR205C	Ups	6-phosphofructokinase subunit beta			TDH2		gene-YJR009C	Ups	glyceraldehyde-3-phosphate dehydrogenase (phosphorylating) TDH2				PGI1		gene-YBR196C	Ups	glucose-6-phosphate isomerase			MET2		gene-YNL277W	Down	homoserine O-acetyltransferase			GLG2		gene-YJL137C	Down	glycogenin glucosyltransferase GLG2
ILV2		gene-YMR108W	Ups	acetolactate synthase catalytic subunit				ENO2		gene-YHR174W	Ups	phosphopyruvate hydratase ENO2			PFK1		gene-YGR240C	Ups	6-phosphofructokinase subunit alpha				TDH2		gene-YJR009C	Ups	glyceraldehyde-3-phosphate dehydrogenase (phosphorylating) TDH2			MDH3		gene-YDL078C	Down	malate dehydrogenase MDH3			ATH1		gene-YPR026W	Down	alpha%2Calpha-trehalase ATH1
TDH2		gene-YJR009C	Ups	glyceraldehyde-3-phosphate dehydrogenase (phosphorylating) TDH2				GLN1	GLN1	gene-YPR035W	Ups	glutamate--ammonia ligase			PFK2		gene-YMR205C	Ups	6-phosphofructokinase subunit beta				PDC1		gene-YLR044C	Ups	indolepyruvate decarboxylase 1			SAM1		gene-YLR180W	Down	methionine adenosyltransferase SAM1			NTH2		gene-YBR001C	Down	alpha%2Calpha-trehalase NTH2
PDC1		gene-YLR044C	Ups	indolepyruvate decarboxylase 1				HOM2		gene-YDR158W	Ups	aspartate-semialdehyde dehydrogenase			ENO2		gene-YHR174W	Ups	phosphopyruvate hydratase ENO2				PFK1		gene-YGR240C	Ups	6-phosphofructokinase subunit alpha			STR3		gene-YGL184C	Down	cystathionine beta-lyase STR3			GLG1		gene-YKR058W	Down	glycogenin glucosyltransferase GLG1
PFK1		gene-YGR240C	Ups	6-phosphofructokinase subunit alpha				ARG4	ARG4	gene-YHR018C	Ups	argininosuccinate lyase ARG4			CTT1		gene-YGR088W	Ups	catalase T				PFK2		gene-YMR205C	Ups	6-phosphofructokinase subunit beta			MHT1		gene-YLL062C	Down	S-adenosylmethionine-homocysteine S-methyltransferase MHT1			MAL32	MAL32	gene-YBR299W	Down	alpha-glucosidase MAL32
PFK2		gene-YMR205C	Ups	6-phosphofructokinase subunit beta				LEU2	LEU2	gene-YCL018W	Ups	3-isopropylmalate dehydrogenase			TKL2	TKL2	gene-YBR117C	Ups	transketolase TKL2				ENO2		gene-YHR174W	Ups	phosphopyruvate hydratase ENO2			UTR4		gene-YEL038W	Down	putative acireductone synthase UTR4			YHL012W		gene-YHL012W	Down	UTP--glucose-1-phosphate uridylyltransferase
ENO2		gene-YHR174W	Ups	phosphopyruvate hydratase ENO2				TKL2	TKL2	gene-YBR117C	Ups	transketolase TKL2			FDH1		gene-YOR388C	Ups	formate dehydrogenase (NAD+)				PDC6		gene-YGR087C	Ups	indolepyruvate decarboxylase 6			SER33	SER3	gene-YIL074C	Down	phosphoglycerate dehydrogenase SER33			SPR1		gene-YOR190W	Down	glucan 1%2C3-beta-glucosidase
PDC6		gene-YGR087C	Ups	indolepyruvate decarboxylase 6				ARO1		gene-YDR127W	Ups	pentafunctional protein ARO1p			PRS3		gene-YHL011C	Ups	ribose phosphate diphosphokinase subunit PRS3				ALD3	ALD3	gene-YMR169C	Ups	aldehyde dehydrogenase (NAD(+)) ALD3			SAM4		gene-YPL273W	Down	S-adenosylmethionine-homocysteine S-methyltransferase SAM4			SGA1		gene-YIL099W	Down	glucan 1%2C4-alpha-glucosidase
GPH1		gene-YPR160W	Ups	glycogen phosphorylase				LYS12		gene-YIL094C	Ups	homoisocitrate dehydrogenase			YOR283W		gene-YOR283W	Ups	phosphoglycerate mutase				ADH2		gene-YMR303C	Ups	alcohol dehydrogenase ADH2			MRI1		gene-YPR118W	Down	S-methyl-5-thioribose-1-phosphate isomerase MRI1			YCL042W		gene-YCL042W	Down	uncharacterized protein
HOM2		gene-YDR158W	Ups	aspartate-semialdehyde dehydrogenase				ARO4		gene-YBR249C	Ups	3-deoxy-7-phosphoheptulonate synthase ARO4			PRS4		gene-YBL068W	Ups	ribose phosphate diphosphokinase subunit PRS4				YOR283W		gene-YOR283W	Ups	phosphoglycerate mutase			YMR321C	YMR321C	gene-YMR321C	Down	uncharacterized protein			MAL12		gene-YGR292W	Down	alpha-glucosidase MAL12
CTT1		gene-YGR088W	Ups	catalase T				PRS3		gene-YHL011C	Ups	ribose phosphate diphosphokinase subunit PRS3			SHB17		gene-YKR043C	Ups	sedoheptulose-bisphosphatase				PRM15		gene-YMR278W	Ups	phosphoribomutase PRM15											IMA2	gene-YOL157C	Ups	oligo-1%2C6-glucosidase IMA2
ERG25		gene-YGR060W	Ups	methylsterol monooxygenase				ILV3		gene-YJR016C	Ups	dihydroxy-acid dehydratase ILV3			ERR3		gene-YMR323W	Ups	phosphopyruvate hydratase ERR3				SHB17		gene-YKR043C	Ups	sedoheptulose-bisphosphatase
ALD3	ALD3	gene-YMR169C	Ups	aldehyde dehydrogenase (NAD(+)) ALD3				LYS21		gene-YDL131W	Ups	homocitrate synthase LYS21			ERR2	ERR2	gene-YPL281C	Ups	phosphopyruvate hydratase ERR2				ERR3		gene-YMR323W	Ups	phosphopyruvate hydratase ERR3				All four differentially expressed genes were found in S. cerevisiae NGTM-F1							Four differentially expressed genes, three of which were present in S. cerevisiae NGTM-F1
IMD4		gene-YML056C	Ups	IMP dehydrogenase IMD4				YOR283W		gene-YOR283W	Ups	phosphoglycerate mutase			TKL1		gene-YPR074C	Ups	transketolase TKL1				ERR2	ERR2	gene-YPL281C	Ups	phosphopyruvate hydratase ERR2
ARG4	ARG4	gene-YHR018C	Ups	argininosuccinate lyase ARG4				HOM3		gene-YER052C	Ups	aspartate kinase			SOL3		gene-YHR163W	Ups	6-phosphogluconolactonase SOL3				ADH4		gene-YGL256W	Ups	alcohol dehydrogenase ADH4
PSA1		gene-YDL055C	Ups	mannose-1-phosphate guanylyltransferase				PRO2		gene-YOR323C	Ups	glutamate-5-semialdehyde dehydrogenase			ERR1		gene-YOR393W	Ups	phosphopyruvate hydratase ERR1				ERR1		gene-YOR393W	Ups	phosphopyruvate hydratase ERR1
LEU2	LEU2	gene-YCL018W	Ups	3-isopropylmalate dehydrogenase				PRS4		gene-YBL068W	Ups	ribose phosphate diphosphokinase subunit PRS4			MLS1		gene-YNL117W	Down	malate synthase MLS1				ALD6		gene-YPL061W	Down	aldehyde dehydrogenase (NADP(+)) ALD6
GPD2		gene-YOL059W	Ups	glycerol-3-phosphate dehydrogenase (NAD(+)) GPD2				ACO2		gene-YJL200C	Ups	aconitate hydratase ACO2			SFA1		gene-YDL168W	Down	bifunctional alcohol dehydrogenase/S-(hydroxymethyl)glutathione dehydrogenase				SFA1		gene-YDL168W	Down	bifunctional alcohol dehydrogenase/S-(hydroxymethyl)glutathione dehydrogenase
TKL2	TKL2	gene-YBR117C	Ups	transketolase TKL2				HIS2		gene-YFR025C	Ups	histidinol-phosphatase			CTA1		gene-YDR256C	Down	catalase A				PCK1	PCK1	gene-YKR097W	Down	phosphoenolpyruvate carboxykinase PCK1
ARO1		gene-YDR127W	Ups	pentafunctional protein ARO1p				SHB17		gene-YKR043C	Ups	sedoheptulose-bisphosphatase			IDP2		gene-YLR174W	Down	isocitrate dehydrogenase (NADP(+)) IDP2				ALD4		gene-YOR374W	Down	aldehyde dehydrogenase (NADP(+)) ALD4
ERG1		gene-YGR175C	Ups	squalene monooxygenase				HIS7		gene-YBR248C	Ups	imidazoleglycerol-phosphate synthase			PCK1	PCK1	gene-YKR097W	Down	phosphoenolpyruvate carboxykinase PCK1				ACS1		gene-YAL054C	Down	acetate--CoA ligase 1
LYS12		gene-YIL094C	Ups	homoisocitrate dehydrogenase				ERR3		gene-YMR323W	Ups	phosphopyruvate hydratase ERR3			ACO1		gene-YLR304C	Down	aconitate hydratase ACO1				FBP1		gene-YLR377C	Down	fructose 1%2C6-bisphosphate 1-phosphatase
ARO4		gene-YBR249C	Ups	3-deoxy-7-phosphoheptulonate synthase ARO4				ERR2	ERR2	gene-YPL281C	Ups	phosphopyruvate hydratase ERR2			MET17	MET17	gene-YLR303W	Down	bifunctional cysteine synthase/O-acetylhomoserine aminocarboxypropyltransferase MET17				ALD5	ALD5	gene-YER073W	Down	aldehyde dehydrogenase (NAD(P)(+)) ALD5
TSC13		gene-YDL015C	Ups	trans-2-enoyl-CoA reductase (NADPH) TSC13				TKL1		gene-YPR074C	Ups	transketolase TKL1			CIT1		gene-YNR001C	Down	citrate (Si)-synthase CIT1				ALD2		gene-YMR170C	Down	aldehyde dehydrogenase (NAD(+)) ALD2
COQ5		gene-YML110C	Ups	2-hexaprenyl-6-methoxy-1%2C4-benzoquinone methyltransferase				HIS3		gene-YOR202W	Ups	imidazoleglycerol-phosphate dehydratase HIS3			ICL1		gene-YER065C	Down	isocitrate lyase 1				IRC15		gene-YPL017C	Down	Irc15p
PRS3		gene-YHL011C	Ups	ribose phosphate diphosphokinase subunit PRS3				ARG2		gene-YJL071W	Ups	acetyl-CoA:L-glutamate N-acetyltransferase			SDH2		gene-YLL041C	Down	succinate dehydrogenase iron-sulfur protein subunit SDH2				YCL042W		gene-YCL042W	Down	uncharacterized protein
ILV3		gene-YJR016C	Ups	dihydroxy-acid dehydratase ILV3				ERR1		gene-YOR393W	Ups	phosphopyruvate hydratase ERR1			FOX2		gene-YKR009C	Down	bifunctional hydroxyacyl-CoA dehydrogenase/enoyl-CoA hydratase FOX2
CDS1		gene-YBR029C	Ups	phosphatidate cytidylyltransferase				IDP2		gene-YLR174W	Down	isocitrate dehydrogenase (NADP(+)) IDP2			SDH1		gene-YKL148C	Down	succinate dehydrogenase flavoprotein subunit SDH1					All five differentially expressed genes were found in S. cerevisiae NGTM-F1
HEM12		gene-YDR047W	Ups	uroporphyrinogen decarboxylase HEM12				ACO1		gene-YLR304C	Down	aconitate hydratase ACO1			FUM1		gene-YPL262W	Down	fumarase FUM1
ADK1		gene-YDR226W	Ups	adenylate kinase ADK1				MET17	MET17	gene-YLR303W	Down	bifunctional cysteine synthase/O-acetylhomoserine aminocarboxypropyltransferase MET17			ZWF1		gene-YNL241C	Down	glucose-6-phosphate dehydrogenase
INM1		gene-YHR046C	Ups	inositol monophosphate 1-phosphatase INM1				CIT1		gene-YNR001C	Down	citrate (Si)-synthase CIT1			AGX1		gene-YFL030W	Down	alanine--glyoxylate transaminase
ADH2		gene-YMR303C	Ups	alcohol dehydrogenase ADH2				MET6		gene-YER091C	Down	5-methyltetrahydropteroyltriglutamate-homocysteine S-methyltransferase			SDH3		gene-YKL141W	Down	succinate dehydrogenase cytochrome b subunit SDH3
LYS21		gene-YDL131W	Ups	homocitrate synthase LYS21				BAT2		gene-YJR148W	Down	branched-chain-amino-acid transaminase BAT2			MDH2		gene-YOL126C	Down	malate dehydrogenase MDH2
YOR283W		gene-YOR283W	Ups	phosphoglycerate mutase				CYS3		gene-YAL012W	Down	cystathionine gamma-lyase CYS3			CIT2	CIT2	gene-YCR005C	Down	citrate (Si)-synthase CIT2
HOM3		gene-YER052C	Ups	aspartate kinase				SAM2		gene-YDR502C	Down	methionine adenosyltransferase SAM2			CHA1	CHA1	gene-YCL064C	Down	L-serine/L-threonine ammonia-lyase CHA1
PRM15		gene-YMR278W	Ups	phosphoribomutase PRM15				CIT2	CIT2	gene-YCR005C	Down	citrate (Si)-synthase CIT2			POX1		gene-YGL205W	Down	acyl-CoA oxidase
PRO2		gene-YOR323C	Ups	glutamate-5-semialdehyde dehydrogenase				CHA1	CHA1	gene-YCL064C	Down	L-serine/L-threonine ammonia-lyase CHA1			ACS1		gene-YAL054C	Down	acetate--CoA ligase 1
PRS4		gene-YBL068W	Ups	ribose phosphate diphosphokinase subunit PRS4				MET2		gene-YNL277W	Down	homoserine O-acetyltransferase			FBP1		gene-YLR377C	Down	fructose 1%2C6-bisphosphate 1-phosphatase
ACO2		gene-YJL200C	Ups	aconitate hydratase ACO2				SAM1		gene-YLR180W	Down	methionine adenosyltransferase SAM1			SDH4		gene-YDR178W	Down	succinate dehydrogenase membrane anchor subunit SDH4
HIS2		gene-YFR025C	Ups	histidinol-phosphatase				STR3		gene-YGL184C	Down	cystathionine beta-lyase STR3			MDH3		gene-YDL078C	Down	malate dehydrogenase MDH3
SHB17		gene-YKR043C	Ups	sedoheptulose-bisphosphatase				CAR1		gene-YPL111W	Down	arginase			LSC2		gene-YGR244C	Down	succinate--CoA ligase (GDP-forming) subunit beta
HIS7		gene-YBR248C	Ups	imidazoleglycerol-phosphate synthase				SER33	SER3	gene-YIL074C	Down	phosphoglycerate dehydrogenase SER33			ERG10		gene-YPL028W	Down	acetyl-CoA C-acetyltransferase
ERR3		gene-YMR323W	Ups	phosphopyruvate hydratase ERR3				TRP1		gene-YDR007W	Down	phosphoribosylanthranilate isomerase TRP1			LSC1		gene-YOR142W	Down	succinate--CoA ligase (GDP-forming) subunit alpha
OAR1		gene-YKL055C	Ups	3-oxoacyl-[acyl-carrier-protein] reductase (NADPH)				ALT2		gene-YDR111C	Down	alanine transaminase ALT2			SER33	SER3	gene-YIL074C	Down	phosphoglycerate dehydrogenase SER33
ERR2	ERR2	gene-YPL281C	Ups	phosphopyruvate hydratase ERR2				CIT3		gene-YPR001W	Down	citrate (Si)-synthase CIT3			ALT2		gene-YDR111C	Down	alanine transaminase ALT2
IMA4	IMA4	gene-YJL221C	Ups	oligo-1%2C6-glucosidase IMA4				YHR033W		gene-YHR033W	Down	putative glutamate 5-kinase			SHH3		gene-YMR118C	Down	protein SHH3
ERG20		gene-YJL167W	Ups	bifunctional (2E%2C6E)-farnesyl diphosphate synthase/dimethylallyltranstransferase				SER2		gene-YGR208W	Down	phosphoserine phosphatase			ICL2		gene-YPR006C	Down	methylisocitrate lyase ICL2
TKL1		gene-YPR074C	Ups	transketolase TKL1					All nine differentially expressed genes were found in S. cerevisiae NGTM-F1						SHH4		gene-YLR164W	Down	protein SHH4
RIB3		gene-YDR487C	Ups	3%2C4-dihydroxy-2-butanone-4-phosphate synthase RIB3											GCV3		gene-YAL044C	Down	glycine decarboxylase subunit H
ADE6		gene-YGR061C	Ups	phosphoribosylformylglycinamidine synthase											GCV1		gene-YDR019C	Down	glycine decarboxylase subunit T
SOL3		gene-YHR163W	Ups	6-phosphogluconolactonase SOL3											GCV2		gene-YMR189W	Down	glycine decarboxylase subunit P
HIS3		gene-YOR202W	Ups	imidazoleglycerol-phosphate dehydratase HIS3											IRC15		gene-YPL017C	Down	Irc15p
ADH4		gene-YGL256W	Ups	alcohol dehydrogenase ADH4											SDH9		gene-YJL045W	Down	succinate dehydrogenase SDH1b
ARG2		gene-YJL071W	Ups	acetyl-CoA:L-glutamate N-acetyltransferase											CIT3		gene-YPR001W	Down	citrate (Si)-synthase CIT3
IMA5	IMA5	gene-YJL216C	Ups	oligo-1%2C6-glucosidase IMA5											YCL042W		gene-YCL042W	Down	uncharacterized protein
ERR1		gene-YOR393W	Ups	phosphopyruvate hydratase ERR1											SER2		gene-YGR208W	Down	phosphoserine phosphatase
INO1	INO1	gene-YJL153C	Down	inositol-3-phosphate synthase INO1												DAL7	gene-YIR031C	Ups	malate synthase DAL7
PUT1	PUT1	gene-YLR142W	Down	proline dehydrogenase
MLS1		gene-YNL117W	Down	malate synthase MLS1												Eight differentially expressed genes were identified, seven of which were present in S. cerevisiae NGTM-F1
ALD6		gene-YPL061W	Down	aldehyde dehydrogenase (NADP(+)) ALD6
SFA1		gene-YDL168W	Down	bifunctional alcohol dehydrogenase/S-(hydroxymethyl)glutathione dehydrogenase
CTA1		gene-YDR256C	Down	catalase A
GAD1		gene-YMR250W	Down	glutamate decarboxylase GAD1
IDP2		gene-YLR174W	Down	isocitrate dehydrogenase (NADP(+)) IDP2
PCK1	PCK1	gene-YKR097W	Down	phosphoenolpyruvate carboxykinase PCK1
ACO1		gene-YLR304C	Down	aconitate hydratase ACO1
MET17	MET17	gene-YLR303W	Down	bifunctional cysteine synthase/O-acetylhomoserine aminocarboxypropyltransferase MET17
ALD4		gene-YOR374W	Down	aldehyde dehydrogenase (NADP(+)) ALD4
POT1		gene-YIL160C	Down	acetyl-CoA C-acyltransferase
CIT1		gene-YNR001C	Down	citrate (Si)-synthase CIT1
ICL1		gene-YER065C	Down	isocitrate lyase 1
MET6		gene-YER091C	Down	5-methyltetrahydropteroyltriglutamate-homocysteine S-methyltransferase
BDH1	BDH1	gene-YAL060W	Down	(R%2CR)-butanediol dehydrogenase
SDH2		gene-YLL041C	Down	succinate dehydrogenase iron-sulfur protein subunit SDH2
BAT2		gene-YJR148W	Down	branched-chain-amino-acid transaminase BAT2
SDH1		gene-YKL148C	Down	succinate dehydrogenase flavoprotein subunit SDH1
FUM1		gene-YPL262W	Down	fumarase FUM1
CYS3		gene-YAL012W	Down	cystathionine gamma-lyase CYS3
ZWF1		gene-YNL241C	Down	glucose-6-phosphate dehydrogenase
AGX1		gene-YFL030W	Down	alanine--glyoxylate transaminase
SDH3		gene-YKL141W	Down	succinate dehydrogenase cytochrome b subunit SDH3
GPT2		gene-YKR067W	Down	bifunctional glycerol-3-phosphate/glycerone-phosphate O-acyltransferase GPT2
MDH2		gene-YOL126C	Down	malate dehydrogenase MDH2
SAM2		gene-YDR502C	Down	methionine adenosyltransferase SAM2
GUT2	GUT2	gene-YIL155C	Down	glycerol-3-phosphate dehydrogenase
GLC3		gene-YEL011W	Down	1%2C4-alpha-glucan branching enzyme
CIT2	CIT2	gene-YCR005C	Down	citrate (Si)-synthase CIT2
CHA1	CHA1	gene-YCL064C	Down	L-serine/L-threonine ammonia-lyase CHA1
MET2		gene-YNL277W	Down	homoserine O-acetyltransferase
POX1		gene-YGL205W	Down	acyl-CoA oxidase
OPI3		gene-YJR073C	Down	bifunctional phosphatidyl-N-methylethanolamine N-methyltransferase/phosphatidyl-N-dimethylethanolamine N-methyltransferase
ACS1		gene-YAL054C	Down	acetate--CoA ligase 1
FBP1		gene-YLR377C	Down	fructose 1%2C6-bisphosphate 1-phosphatase
ERG13		gene-YML126C	Down	hydroxymethylglutaryl-CoA synthase
TSL1		gene-YML100W	Down	trehalose 6-phosphate synthase/phosphatase complex subunit
SDH4		gene-YDR178W	Down	succinate dehydrogenase membrane anchor subunit SDH4
GSY1		gene-YFR015C	Down	glycogen (starch) synthase GSY1
ERG9		gene-YHR190W	Down	bifunctional farnesyl-diphosphate farnesyltransferase/squalene synthase
MDH3		gene-YDL078C	Down	malate dehydrogenase MDH3
SAM1		gene-YLR180W	Down	methionine adenosyltransferase SAM1
GLG2		gene-YJL137C	Down	glycogenin glucosyltransferase GLG2
LSC2		gene-YGR244C	Down	succinate--CoA ligase (GDP-forming) subunit beta
YCP4		gene-YCR004C	Down	flavodoxin-like fold family protein
CAR2		gene-YLR438W	Down	ornithine-oxo-acid transaminase
MET1		gene-YKR069W	Down	uroporphyrinogen-III C-methyltransferase
ATH1		gene-YPR026W	Down	alpha%2Calpha-trehalase ATH1
STR3		gene-YGL184C	Down	cystathionine beta-lyase STR3
CAR1		gene-YPL111W	Down	arginase
ERG2		gene-YMR202W	Down	C-8 sterol isomerase ERG2
SCT1		gene-YBL011W	Down	bifunctional glycerol-3-phosphate/glycerone-phosphate O-acyltransferase SCT1
MET3		gene-YJR010W	Down	sulfate adenylyltransferase
ALD5	ALD5	gene-YER073W	Down	aldehyde dehydrogenase (NAD(P)(+)) ALD5
NTH2		gene-YBR001C	Down	alpha%2Calpha-trehalase NTH2
ERG6		gene-YML008C	Down	sterol 24-C-methyltransferase
ERG10		gene-YPL028W	Down	acetyl-CoA C-acetyltransferase
LSC1		gene-YOR142W	Down	succinate--CoA ligase (GDP-forming) subunit alpha
MHT1		gene-YLL062C	Down	S-adenosylmethionine-homocysteine S-methyltransferase MHT1
SER33	SER3	gene-YIL074C	Down	phosphoglycerate dehydrogenase SER33
PAH1		gene-YMR165C	Down	phosphatidate phosphatase PAH1
TRP1		gene-YDR007W	Down	phosphoribosylanthranilate isomerase TRP1
GLG1		gene-YKR058W	Down	glycogenin glucosyltransferase GLG1
SHH3		gene-YMR118C	Down	protein SHH3
ICL2		gene-YPR006C	Down	methylisocitrate lyase ICL2
SHH4		gene-YLR164W	Down	protein SHH4
STE24		gene-YJR117W	Down	zinc metalloprotease
TES1		gene-YJR019C	Down	palmitoyl-CoA hydrolase
SAM4		gene-YPL273W	Down	S-adenosylmethionine-homocysteine S-methyltransferase SAM4
MAL32	MAL32	gene-YBR299W	Down	alpha-glucosidase MAL32
MET8		gene-YBR213W	Down	bifunctional precorrin-2 dehydrogenase/sirohydrochlorin ferrochelatase MET8
GCV3		gene-YAL044C	Down	glycine decarboxylase subunit H
GCV1		gene-YDR019C	Down	glycine decarboxylase subunit T
ALD2		gene-YMR170C	Down	aldehyde dehydrogenase (NAD(+)) ALD2
GCV2		gene-YMR189W	Down	glycine decarboxylase subunit P
ARO9		gene-YHR137W	Down	aromatic-amino-acid:2-oxoglutarate transaminase
IRC15		gene-YPL017C	Down	Irc15p
IMD2		gene-YHR216W	Down	IMP dehydrogenase IMD2
SDH9		gene-YJL045W	Down	succinate dehydrogenase SDH1b
SLC1		gene-YDL052C	Down	1-acylglycerol-3-phosphate O-acyltransferase SLC1
YHL012W		gene-YHL012W	Down	UTP--glucose-1-phosphate uridylyltransferase
RAM1		gene-YDL090C	Down	protein farnesyltransferase
CIT3		gene-YPR001W	Down	citrate (Si)-synthase CIT3
YHR033W		gene-YHR033W	Down	putative glutamate 5-kinase
YCL042W		gene-YCL042W	Down	uncharacterized protein
SRT1	SRT1	gene-YMR101C	Down	ditrans%2Cpolycis-polyprenyl diphosphate synthase
MAL12		gene-YGR292W	Down	alpha-glucosidase MAL12
STE14		gene-YDR410C	Down	protein-S-isoprenylcysteine carboxyl O-methyltransferase
SER2		gene-YGR208W	Down	phosphoserine phosphatase
YMR321C	YMR321C	gene-YMR321C	Down	uncharacterized protein
ASP3-4		gene-YLR160C	Down	asparaginase ASP3-4
	DAL7	gene-YIR031C	Ups	malate synthase DAL7
	IMA2	gene-YOL157C	Ups	oligo-1%2C6-glucosidase IMA2
	Twenty-three differentially expressed genes were identified, of which 21 were present in S. cerevisiae NGTM-F1
